# Supplementary material for: Characterization of SARS-CoV-2 Omicron BA.2.75 clinical isolates
Source: Nat Commun. 2023 Mar 23;14:1620. doi: 10.1038/s41467-023-37059-x (PMC10035475; doi:10.1038/s41467-023-37059-x)
Supplement: Supplementary file 3 — Source Data [file 41467_2023_37059_MOESM3_ESM.xlsx]

## Sheet: Figure 2a
	Figure 2a
	Body weight Syrian hamster
	SARS-CoV-2 isolates
		hCoV-19/Japan/UT-NCD1288-2N/2022 (Omicron BA.2; NCD1288)
		hCoV-19/Japan/TY41-702/2022 (Omicron BA.5; TY41-702)
		hCoV-19/Japan/TY41-716/2022 (Omicron BA.2.75; TY41-716)
		hCoV-19/Japan/UT-NCD1757-1N/2022 (Omicron BA.2.75; NCD1757)
		hCoV-19/Japan/UT-NCD1759-1N/2022 (Omicron BA.2.75; NCD1759)
		hCoV-19/USA/WI-UW-5250/2021 (B.1.617.2; UW5250)
	Virus	animal ID	Day
			0	1	2	3	4	5	6	7	8	9	10
	BA.2 (NCD1288)	1	100	97.8561	99.7773	99.703	100.631	99.3039	99.1369	100.835	100.696	102.97	104.13
		2	100	96.571	96.6176	95.2292	95.3317	95.956	95.956	95.4715	96.9903	96.2449	97.8662
		3	100	98.5557	97.3658	97.3749	97.7655	99.8093	100.418	100.209	101.953	103.597	103.706
		4	100	98.217	98.0943	97.4434	97.1509	96.7453	96.717	96.3113	97.5094	99.066	98.9434
		5	100	103.504	104.698	106.194	106.649	107.52	108.439	110.106	111.006	113.45	113.923
		6	100	98.5529	98.4585	98.8989	99.8506	100.598	101.597	101.785	102.092	104.31	105.898
		7	100	103.388	103.75	105.182	105.806	107.601	107.475	108.46	108.359	109.371	109.615
		8	100	99.2406	97.0669	98.5857	97.8927	99.364	99.9715	101.111	102.174	103.474	106.255
		9	100	102.498	98.3725	103.076	103.271	104.72	105.802	105.631	107.682	108.796	110.115
	BA.5 (TY41-702)	10	100	98.6009	97.3646	96.138	94.9593	94.4418	93.953	93.5314	92.9852	92.8031	92.4485
		11	100	103.522	104.183	104.791	104.6	105.322	106.539	107.4	109.67	110.383	110.791
		12	100	98.07	99.7702	100.276	100.505	101.149	102.619	103.134	105.248	105.441	108.915
		13	100	99.0178	97.7654	97.3509	99.3242	98.4772	99.6215	100.306	100.874	103.055	103.604
		14	100	97.1955	98.1023	99.5232	101.935	101.701	103.833	104.824	105.067	105.441	107.441
		15	100	101.535	101.274	103.822	105.627	107.272	107.399	109.711	111.314	112.976	113.296
		16	100	101.445	102.792	105.255	106.204	108.392	109.332	110.209	111.778	112.371	112.806
		17	100	101.244	102.8	105.28	106.668	108.479	108.878	111.215	112.499	113.512	114.701
		18	100	99.6743	99.1649	100.317	98.906	98.7808	98.739	98.7557	99.215	100.451	100.852
	BA.2.75 (TY41-716)	19	100	103.496	103.62	105.814	105.929	106.34	107.777	108.361	109.597	111.263	111.905
		20	100	100.342	100.769	102.175	102.64	104.454	103.666	104.986	106.724	108.329	108.604
		21	100	100.866	100.65	102.401	103.326	103.75	103.986	104.635	105.374	107.952	108.336
		22	100	100.158	99.2199	100.641	101.077	102.294	103.111	104.653	107.021	109.092	108.748
		23	100	100.184	100.157	101.466	101.429	101.005	101.023	102.388	104.674	106.416	107.827
	BA.2.75 (NCD1757)	24	100	101.846	100.372	100.874	96.7614	101.393	103.231	106.137	108.623	109.287	110.121
		25	100	98.9424	98.0241	96.7861	94.2609	97.9749	99.7868	102.058	104.001	107.059	106.6
		26	100	100.109	99.8053	100.795	97.1333	99.8987	101.168	102.025	102.765	105.289	105.414
		27	100	102.69	102.277	103.604	104.635	106.114	107.504	109.288	110.929	111.664	112.74
		28	100	102.324	100.434	99.82	99.3127	100.581	101.759	102.25	103.281	104.058	104.246
	BA.2.75 (NCD1759)	29	100	99.5394	97.2449	97.6795	97.1841	97.6447	96.5409	96.7756	96.932	96.8799	97.6882
		30	100	100.838	101.048	102.741	104.526	105.955	106.281	108.672	108.09	109.464	110.621
		31	100	100.356	99.7495	100.719	101.406	103.54	103.903	105.148	105.794	106.586	108.017
		32	100	102.671	104.167	103.717	106.407	107.031	108.481	110.142	111.712	113.309	113.575
		33	100	101.278	101.683	102.849	103.979	104.739	105.533	106.388	108.148	108.761	110.6
	B.1.617.2 (UW5250)	34	100	104.319	102.79	104.959	105.339	105.756	101.603	99.6756	102.382	106.266	108.573
		35	100	98.1286	98.4065	97.2207	97.4894	96.8223	93.3574	92.1901	93.728	96.2109	97.5635
		36	100	99.5142	98.5052	99.8599	99.3087	97.5336	93.3576	91.5452	94.9832	98.2904	99.3928
		37	100	100.036	99.1841	99.2566	98.0963	95.4583	91.1975	89.2394	88.5233	89.8196	91.7959
		38	100	101.33	99.5433	99.2852	98.4511	97.1009	93.8046	92.2756	96.3959	99.2355	101.35
		39	100	101.767	100.887	101.743	100.04	97.6605	94.1755	91.5134	93.4737	97.1523	99.9758
		40	100	101.641	100.221	101.138	100.406	98.3151	94.2837	93.5427	96.4361	100.097	103.07
		41	100	101.341	100.647	98.4366	97.4931	95.5042	93.3395	92.6827	94.8381	94.7826	97.7243
		42	100	101.514	100.49	101.194	102.102	99.7417	96.0983	94.2544	97.9334	99.715	102.067
	Mock	43	100	98.288	98.401	101.208	101.764	103.485	105.518	106.622	108.517	111.358	111.819
		44	100	102.125	103.997	106.239	107.94	109.93	111.028	112.451	113.9	116.601	117.753
		45	100	101.237	94.8839	95.7025	94.6347	94.35	93.6115	93.656	93.9852	94.2611	95.1864
		46	100	99.2238	101.073	100.997	101.907	101.696	103.68	103.737	105.932	105.568	106.929
		47	100	103.291	104.206	106.203	107.848	112.561	112.882	118.822	120.448	124.294	127.751
		48	100	101.396	103.53	103.754	105.07	107.284	107.774	109.547	109.162	110.341	111.657
		49	100	102.244	103.703	105.431	106.815	107.814	108.454	109.125	110.141	111.64	112
		50	100	102.114	103.145	105.688	106.184	108.388	109.246	110.563	110.894	111.157	112.865
		51	100	99.5603	101.188	100.683	101.207	101.805	103.817	106.286	105.603	99.4574	96.0804
		52	100	101.564	102.025	103.224	103.659	102.364	104.346	105.258	105.71	100.313	96.4193
		53	100	103.215	104.177	104.998	104.823	106.719	109.367	109.681	111.306	104.867	108.598
		54	100	101.296	102.008	102.948	103.968	106.365	107.45	108.462	109.466	109.531	109.491
		55	100	101.509	102.132	102.124	102.706	103.912	105.249	106.405	107.233	108.316	107.938

## Sheet: Figure 2b
Figure 2b
Whole body plethysmography Syrian Hamster
SARS-CoV-2 isolates
	hCoV-19/Japan/UT-NCD1288-2N/2022 (Omicron BA.2; NCD1288)
	hCoV-19/Japan/TY41-702/2022 (Omicron BA.5; TY41-702)
	hCoV-19/Japan/TY41-716/2022 (Omicron BA.2.75; TY41-716)
	hCoV-19/Japan/UT-NCD1757-1N/2022 (Omicron BA.2.75; NCD1757)
	hCoV-19/Japan/UT-NCD1759-1N/2022 (Omicron BA.2.75; NCD1759)
	hCoV-19/USA/WI-UW-5250/2021 (B.1.617.2; UW5250)
Virus	animal ID	pre		Day1		Day3		Day5
		Penh	Rpef	Penh	Rpef	Penh	Rpef	Penh	Rpef
BA.2 (NCD1288)	1	0.608861	0.604994	0.52337	0.637992	0.668194	0.573149	0.612426	0.578614
	2	0.726424	0.607578	0.555712	0.620697	0.495132	0.634804	0.635375	0.599383
	3	0.613681	0.562034	0.556924	0.64074	0.564237	0.599277	0.619563	0.61254
	4	0.76246	0.614347	0.613144	0.610245	0.70319	0.607413	0.592331	0.616213
	5	0.545086	0.624742	0.566038	0.554303	0.682625	0.602697	0.54625	0.628039
	6	0.50484	0.588435	0.490616	0.596039	0.721114	0.561899	0.618822	0.565695
	7	0.740483	0.5883	0.661237	0.592949	0.793399	0.558819	0.814386	0.52373
	8	0.555353	0.611992	0.750599	0.575338	0.567869	0.592445	0.589535	0.598559
	9	0.607476	0.57788	0.55579	0.598508	0.822074	0.537596	0.797171	0.53289
BA.5 (TY41-702)	10	0.615442	0.610152	0.622137	0.60675	0.67853	0.656919	1.03056	0.639218
	11	0.684338	0.578997	0.565466	0.57761	0.566783	0.593323	0.685812	0.583641
	12	0.556383	0.605119	0.499736	0.637954	0.632444	0.586768	0.578666	0.621254
	13	0.567959	0.609987	1.07641	0.517921	0.51935	0.615782	0.513686	0.644251
	14	0.479955	0.645078	0.804263	0.555557	1.15984	0.51723	0.610974	0.578389
	15	0.526993	0.619215	0.702302	0.566349	0.718573	0.565717	0.922294	0.578046
	16	0.494665	0.614539	0.494329	0.608596	0.861031	0.547526	1.23464	0.576597
	17	0.60041	0.595464	0.507219	0.596441	0.73117	0.555699	0.747682	0.589218
	18	0.47082	0.614934	0.742634	0.609438	0.614476	0.595798	0.566096	0.58809
BA.2.75 (TY41-716)	19	0.686474	0.594052	0.643598	0.59701	1.20896	0.539411	2.08166	0.559401
	20	0.622269	0.590924	0.556349	0.607296	0.815463	0.561548	1.26728	0.554665
	21	0.565071	0.608743	0.513886	0.612649	0.956882	0.589849	0.63695	0.602398
	22	0.770526	0.635221	0.768815	0.580548	0.692194	0.608738	0.737412	0.565285
	23	0.521667	0.609638	0.837163	0.580338	1.07907	0.538565	0.800629	0.572995
BA.2.75 (NCD1757)	24	0.517546	0.619149	0.462152	0.625354	0.630276	0.609551	0.858619	0.574741
	25	0.582507	0.588591	0.677319	0.588344	0.711469	0.590278	0.676415	0.560343
	26	0.58313	0.571573	0.629572	0.603721	0.600088	0.601963	1.00297	0.557876
	27	0.568466	0.618539	0.774118	0.607556	0.728634	0.631418	0.701027	0.627538
	28	0.617446	0.608839	0.735788	0.619853	0.831924	0.631936	0.701599	0.573416
BA.2.75 (NCD1759)	29	0.586652	0.591182	0.567576	0.591761	0.994151	0.488722	0.500921	0.629765
	30	0.499892	0.629433	0.511805	0.620131	0.794215	0.531766	0.899258	0.593933
	31	0.628316	0.576446	0.470679	0.638207	0.559143	0.641805	0.555751	0.60671
	32	0.583164	0.619477	0.548875	0.596721	0.790987	0.548064	1.18084	0.477932
	33	0.46758	0.620472	0.681937	0.578714	0.929905	0.561627	0.527041	0.622787
B.1.617.2 (UW5250)	34	0.519242	0.624285	0.77512	0.616603	1.33577	0.555504	1.94472	0.330308
	35	0.495328	0.62199	0.470714	0.617622	0.530073	0.646636	0.74811	0.536027
	36	0.638471	0.596467	0.627252	0.565088	0.799657	0.561838	1.28623	0.515538
	37	0.617879	0.633757	0.462749	0.66364	1.3057	0.548071	3.17099	0.295424
	38	0.52316	0.626909	0.66861	0.595649	0.888625	0.540317	0.646921	0.568481
	39	0.519426	0.648953	0.569575	0.605355	0.639935	0.570588	1.12192	0.414722
	40	0.477884	0.633329	0.579781	0.610385	0.859053	0.643083	3.33196	0.288129
	41	0.50861	0.620333	0.546564	0.606863	0.606662	0.569873	1.25991	0.436977
	42	0.568135	0.618138	0.520387	0.586831	0.99774	0.475565	1.69607	0.407014
Mock	43	0.569755	0.631747	0.617476	0.588333	0.534914	0.605992	0.454565	0.611248
	44	0.681808	0.593864	0.475106	0.627815	0.520271	0.598736	0.532178	0.600524
	45	0.668802	0.624785	0.476586	0.643159	0.581658	0.596061	0.539632	0.616327
	46	0.644213	0.618651	0.538671	0.613815	0.73874	0.602215	1.09984	0.568676
	47	0.591805	0.610528	0.507361	0.630454	0.777608	0.606397	0.437886	0.647182
	48	0.516819	0.641041	0.633073	0.610137	0.610804	0.621393	0.757442	0.5693
	49	0.605196	0.622861	0.441104	0.636051	0.505476	0.630132	0.506305	0.614709
	50	0.613783	0.613394	0.514718	0.604849	0.746326	0.580256	0.562474	0.587151

## Sheet: Figure 2c
Figure 1c
Infectious virus titer 3 and 6 dpi, Nasal turbinates and lungs, Syrian Hamsters
SARS-CoV-2 isolates
	hCoV-19/Japan/UT-NCD1288-2N/2022 (Omicron BA.2; NCD1288)
	hCoV-19/Japan/TY41-702/2022 (Omicron BA.5; TY41-702)
	hCoV-19/Japan/TY41-716/2022 (Omicron BA.2.75; TY41-716)
	hCoV-19/Japan/UT-NCD1757-1N/2022 (Omicron BA.2.75; NCD1757)
	hCoV-19/USA/WI-UW-5250/2021 (B.1.617.2; UW5250)
Samples were collected on:	Virus	Animal ID	virus titer (log10 PFU/g)
			Lung	Nasal turbinate
Day 3 post infection	B.1.617.2 (UW5250)	1	9.67	8.97
		2	9.67	9.41
		3	9.88	9.57
		4	9.25	9.09
		5	9.26	9.18
	BA.2 (NCD1288)	6	2.5	8.56
		7	4.81	8.59
		8	4.17	8.56
		9	6.12	8.26
		10	5.09	8.51
	BA.5 (TY41-702)	11	1.94	8.44
		12	6.18	8.48
		13	3.79	8.82
		14	7.01	8.39
		15	7.73	8.34
	BA.2.75 (TY41-716)	16	7.69	8.15
		17	7.45	8.35
		18	7.54	8.59
		19	7.35	8.42
		20	7.23	7.79
	BA.2.75 (NCD1757)	21	7.25	8.96
		22	8.05	7.99
		23	7.93	8.28
		24	6.73	8.37
		25	7.6	7.94
Day 6 post infection	B.1.617.2 (UW5250)	1	5.51	7.46
		2	6.44	6.49
		3	5.63	7.09
		4	5.82	6.22
		5	5.89	6.8
	BA.2 (NCD1288)	6	5.87	4.48
		7	3.71	5.09
		8	3.79	5.75
		9	3.12	5.85
		10	1.88	5.99
	BA.5 (TY41-702)	11	1.5	6.07
		12	1.5	4.79
		13	1.5	5.34
		14	5.12	5.59
		15	2.92	4.22
	BA.2.75 (TY41-716)	16	4.72	4.97
		17	3.41	5.55
		18	4.09	4.49
		19	4	4.81
		20	4.76	5.18
	BA.2.75 (NCD1757)	21	5.73	5.73
		22	4.9	5.54
		23	5.58	5.35
		24	4.76	4.78
		25	5.58	4.93

## Sheet: Figure 4
Figure 4
Lung and nasal turbinate titers in hACE2 hamsters; day 5
SARS-CoV-2 isolates
	hCoV-19/Japan/UT-NCD1288-2N/2022 (Omicron BA.2; NCD1288)
	hCoV-19/Japan/TY41-702/2022 (Omicron BA.5; TY41-702)
	hCoV-19/Japan/TY41-716/2022 (Omicron BA.2.75; TY41-716)
	hCoV-19/USA/WI-UW-5250/2021 (B.1.617.2; UW5250)
Samples were collected on:	Virus	Animal ID	virus titer (log10 PFU/g)
			Lung	Nasal turbinate
Day 5 post infection	B.1.617.2 (UW5250)	1	7.2	4.6
		2	6.9	4.9
		3	7.1	4.6
		4	6.5	5.2
	BA.2 (NCD1288)	5	1.2	4.2
		6	1.2	4.3
		7	1.2	3.6
		8	2.7	4.4
	BA.5 (TY41-702)	9	4.4	5.2
		10	3	4.5
		11	3.7	4.2
		12	2.5	4.7
	BA.2.75 (TY41-716)	13	5.5	3.9
		14	2.5	4.3
		15	5.1	3.7
		16	3.7	2.8

## Sheet: Figure 5a
Figure 5a
Ratio of BA.5 and BA.2.75 in lungs and nasal turbinates of wild-type hamsters infected with the mixture of BA.5 (1x10^5 PFU) and BA.2.75 (1x10^5 PFU)
SARS-CoV-2 isolates
	hCoV-19/Japan/TY41-702/2022 (Omicron BA.5; TY41-702)
	hCoV-19/Japan/TY41-716/2022 (Omicron BA.2.75; TY41-716)
	Inoculum
BA.5 (TY41-702)	32.9605
BA.2.75 (TY41-716)	67.0395
WT hamster			animal ID
			1	2	3	4	5
Day 4 post infection	Lung	BA.5 (TY41-702)	0.997899	53.2942	3.3731	5.67524	19.3006
		BA.2.75 (TY41-716)	99.0021	46.7058	96.6269	94.3248	80.6994
	Nasal turbinate	BA.5 (TY41-702)	5.59458	7.58032	9.97459	8.35082	11.0355
		BA.2.75 (TY41-716)	94.4054	92.4197	90.0254	91.6492	88.9645

## Sheet: Figure 5b
Figure 5b
Ratio of BA.5 and BA.2.75 in lungs and nasal turbinates of wild-type hamsters infected with the mixture of BA.5 (1.5x10^5 PFU) and BA.2.75 (0.5x10^5 PFU)
SARS-CoV-2 isolates
	hCoV-19/Japan/TY41-702/2022 (Omicron BA.5; TY41-702)
	hCoV-19/Japan/TY41-716/2022 (Omicron BA.2.75; TY41-716)
	Inoculum
BA.5 (TY41-702)	57.1899
BA.2.75 (TY41-716)	42.8101
WT hamster			animal ID
			1	2	3	4	5
Day 4 post infection	Lung	BA.5 (TY41-702)	8.5203	7.30121	40.3394	53.0268	67.0919
		BA.2.75 (TY41-716)	91.4797	92.6988	59.6606	46.9732	32.9081
	Nasal turbinate	BA.5 (TY41-702)	17.089	31.7397	12.1853	1.87199	31.6839
		BA.2.75 (TY41-716)	82.911	68.2603	87.8147	98.128	68.3161

## Sheet: Figure 5c
Figure 5c
Ratio of BA.5 and BA.2.75 in lungs and nasal turbinates of wild-type hamsters infected with the mixture of BA.5 (1.9x10^5 PFU) and BA.2.75 (0.1x10^5 PFU)
SARS-CoV-2 isolates
	hCoV-19/Japan/TY41-702/2022 (Omicron BA.5; TY41-702)
	hCoV-19/Japan/TY41-716/2022 (Omicron BA.2.75; TY41-716)
	Inoculum
BA.5 (TY41-702)	90.0363
BA.2.75 (TY41-716)	9.96371
WT hamster			animal ID
			1	2	3	4	5
Day 4 post infection	Lung	BA.5 (TY41-702)	27.0177	46.2735	84.4721	78.7881	39.0424
		BA.2.75 (TY41-716)	72.9823	53.7265	15.5279	21.2119	60.9576
	Nasal turbinate	BA.5 (TY41-702)	54.2664	52.6858	71.9506	42.8549	48.384
		BA.2.75 (TY41-716)	45.7336	47.3142	28.0494	57.1451	51.616

## Sheet: Figure 5d
Figure 5d
Ratio of BA.5 and BA.2.75 in lungs and nasal turbinates of wild-type hamsters infected with the mixture of BA.5 (1.99x10^5 PFU) and BA.2.75 (0.01x10^5 PFU)
SARS-CoV-2 isolates
	hCoV-19/Japan/TY41-702/2022 (Omicron BA.5; TY41-702)
	hCoV-19/Japan/TY41-716/2022 (Omicron BA.2.75; TY41-716)
	Inoculum
BA.5 (TY41-702)	98.5071
BA.2.75 (TY41-716)	1.49286
WT hamster			animal ID
			1	2	3	4	5
Day 4 post infection	Lung	BA.5 (TY41-702)	90.4315	95.5243	96.9403	98.9946	37.5457
		BA.2.75 (TY41-716)	9.56851	4.47567	3.05971	1.00542	62.4543
	Nasal turbinate	BA.5 (TY41-702)	80.3068	72.0832	60.0063	55.5261	60.836
		BA.2.75 (TY41-716)	19.6932	27.9168	39.9937	44.4739	39.164

## Sheet: Extended Data Fig.5a
Extended Data Figure 5a
Infectious virus titer 5 dpi, Lungs, Brain, Heat, Kidneys and Spleen, wild-type hamsters
SARS-CoV-2 isolates
	hCoV-19/Japan/TY41-702/2022 (Omicron BA.5; TY41-702)
	hCoV-19/Japan/TY41-716/2022 (Omicron BA.2.75; TY41-716)
	hCoV-19/USA/WI-UW-5250/2021 (B.1.617.2; UW5250)
	Samples were collected on:	Virus	Animal ID	virus titer (log10 PFU/g)
				Lung	Brain	Heart	Kidney	Spleem
	Day 5 post infection	B.1.617.2 (UW5250)	1	7.3	1.2	1.8	2.3	1.2
			2	7.2	1.2	1.2	1.2	1.2
			3	7.2	1.2	1.9	1.2	1.2
			4	7.3	1.2	1.2	1.2	1.2
		BA.5 (TY41-702)	5	4.6	1.2	1.2	1.2	1.2
			6	5.4	1.2	1.2	1.2	1.2
			7	5.5	1.2	1.2	1.2	1.2
			8	4.4	1.2	1.2	1.2	1.2
		BA.2.75 (TY41-716)	9	6.4	1.2	1.2	1.2	1.2
			10	6.1	1.2	1.2	1.2	1.2
			11	5.5	1.2	1.2	1.2	1.2
			12	5.7	1.2	1.2	1.2	1.2

## Sheet: Extended Data Fig.5b
Extended Data Figure 5b
subgenomic RNA (sgRNA) targeting N gene 5 dpi, Lungs, Brain, Heat, Kidneys and Spleen, wild-type hamsters
SARS-CoV-2 isolates
	hCoV-19/Japan/TY41-702/2022 (Omicron BA.5; TY41-702)
	hCoV-19/Japan/TY41-716/2022 (Omicron BA.2.75; TY41-716)
	hCoV-19/USA/WI-UW-5250/2021 (B.1.617.2; UW5250)
	Samples were collected on:	Virus	Animal ID	virus titer (log10 PFU/g)
				Lung	Brain	Heart	Kidney	Spleem
	Day 5 post infection	B.1.617.2 (UW5250)	1	24.317	42	37.136	42	42
			2	25.709	42	37.316	37.254	42
			3	25.926	42	37.436	42	42
			4	24.472	42	35.428	42	42
		BA.5 (TY41-702)	5	32.512	42	42	42	42
			6	28.626	42	42	42	42
			7	32.233	42	42	42	42
			8	33.077	42	42	42	42
		BA.2.75 (TY41-716)	9	28.406	42	42	42	42
			10	28.428	37.793	42	42	42
			11	29.339	42	42	42	42
			12	28.475	42	42	37.199	42

[truncated: 1 more sheets: Extended Data Fig.6]
